# Supplementary material for: An analysis of the uptake of anti-retroviral treatment among pregnant women in Nigeria from 2015 to 2020
Source: PLOS Glob Public Health. 2023 Apr 4;3(4):e0001749. doi: 10.1371/journal.pgph.0001749 (PMC10072415; doi:10.1371/journal.pgph.0001749)
Supplement: S1 Table — (XLSX) [file pgph.0001749.s001.xlsx]

## Sheet: Sheet1
	S1A : PROGRAMMATIC DATA ON SELECTED INDICATORS ACROSS ALL PMTCT REPORTING SERVICE DELIVERY FACILITY
		Indicator			2015	2016	2017	2018	2019	2020
	1	*Estimated number of total birth			6896397	7004519	7192926	7342770	7625028	7825028
	2	**Estimated number of pregnant women living with HIV			84 000	85 000	84 000	84 000	84 000	83 000
	3	Number of new antenatal registrations			2849867	2553086	4025074	2956583	2919377	2710605
	4	Number of pregnant women tested for HIV			2740094	2779063	2682337	2846592	2834593	2504678
	5	Number of pregnant women known to be HIV positive before pregnancy			40076	36958	40434	36021	34298	31945
	6	Number of newly diagnosed HIV positive pregnant women			35779	28457	24107	17218	13835	9999
	7	Number of pregnant women on ART prior to pregnancy			18903	26495	28584	29872	29900	28180
	8	Number of HIV positive pregnant women newly initiated on ART			34774	29988	22306	14237	12349	8931
	9	Number of facilities reporting PMTCT data			7265	6440	6363	6301	6694	6343
		*Estimated number of total birth was used as proxy for estimated number of pregnant women
		** The confidene limit for estimated number of pregnant women living with HIV from 2015-2020 is 57,000 - 120,000 for each year
