# Supplementary material for: An analysis of the uptake of anti-retroviral treatment among pregnant women in Nigeria from 2015 to 2020
Source: PLOS Glob Public Health. 2023 Apr 4;3(4):e0001749. doi: 10.1371/journal.pgph.0001749 (PMC10072415; doi:10.1371/journal.pgph.0001749)
Supplement: S2 Table — (XLSX) [file pgph.0001749.s002.xlsx]

## Sheet: Sheet1
	S1B: PROGRAMMATIC DATA ON SELECTED INDICATORS FROM PEPFAR SUPPORTED AND NON-PEPFAR SUPPORTED PMTCT SERVICE DELIVERY FACILITY
		Indicator	2016		2017		2018		2019		2020
		Funder	PEPFAR	NON-PEPFAR	PEPFAR	NON-PEPFAR	PEPFAR	NON-PEPFAR	PEPFAR	NON-PEPFAR	PEPFAR	NON-PEPFAR
	1	Facilities testing pregnant women	4097	2343	2627	3736	2285	4016	2249	4445	1367	4976
	2	Pregnant women tested for HIV	1597143	1181920	1494013	1188324	1611407	1235185	1132167	1702426	1303191	1201487
	3	HIV positive pregnant women	42166	23249	36176	28365	32682	20557	29313	18820	27948	13996
	4	HIV positive pregnant women on ART			34859	16031	32463	11646	29047	13202	27454	9657
