# Supplementary material for: An analysis of the uptake of anti-retroviral treatment among pregnant women in Nigeria from 2015 to 2020
Source: PLOS Glob Public Health. 2023 Apr 4;3(4):e0001749. doi: 10.1371/journal.pgph.0001749 (PMC10072415; doi:10.1371/journal.pgph.0001749)
Supplement: S3 Table — (XLSX) [file pgph.0001749.s003.xlsx]

## Sheet: Sheet1
	S1C: Mann-Kendall Trend Test statistics for PMTCT indicators
				2015-2019					2015-2020
		Indicator		Kendall's tau statistic	Kendall's score	Denominator	Variance of Kendall's score	P-value	Kendall's tau statistic	Kendall's score	Denominator	Variance of Kendall's score	P-value
		Estimated number of total births		1	10	10	16.6667	0.0274863	1	15	15	28.3333	0.00853491
		Number of new antenatal registrations		0.2	2	10	16.6667	0.806496	-0.0666667	-1	15	28.3333	1
		Number of pregnant women tested for HIV		0.4	4	10	16.6667	0.462433	-0.0666667	-1	15	28.3333	1
		Number of pregnant women known to be HIV positive before pregnancy		-0.6	-6	10	16.6667	0.220671	-0.733333	-11	15	28.3333	0.0602892
		Number of newly diagnosed HIV positive pregnant women		-1	-10	10	16.6667	0.0274863	-1	-15	15	28.3333	0.00853492
		Number of HIV positive pregnant women identified		-1	-10	10	16.6667	0.0274863	-1	-15	15	28.3333	0.00853492
		Number of pregnant women on ART prior to pregnancy		1	10	10	16.6667	0.0274863	0.6	9	15	28.3333	0.132855
		Number of HIV positive pregnant women newly initiated on ART		-1	-10	10	16.6667	0.0274863	-1	-15	15	28.3333	0.00853492
		Number of pregnant women on ART		-0.8	-8	10	16.6667	0.0864107	-0.866667	-13	15	28.3333	0.0241706
		Number of pregnant women estimated to need ART		-0.316228	-2	6.32456	8	0.723674	-0.602464	-7	11.6189	19.6667	0.176068
		Pregnant women seen at reporting sites as a percentage of estimated number of all pregnant women		-0.2	-2	10	16.6667	0.806496	-0.466667	-7	15	28.3333	0.259656
		Pregnant women tested at reporting sites as a percentage of estimated number of all pregnant women		-0.737865	-7	9.48683	15.6667	0.129551	-0.828079	-12	14.4914	27.3333	0.0353782
		Pregnant women tested as a percentage of pregnant women seen at PMTCT reporting sites efficiency		0.2	2	10	16.6667	0.806496	-0.0666667	-1	15	28.3333	1
		Total number of pregnant women seen		0.4	4	10	16.6667	0.462433	-0.0666667	-1	15	28.3333	1
		HIV positivity rate among pregnant women tested for HIV		-1	-10	10	16.6667	0.0274863	-1	-15	15	28.3333	0.00853492
		HIV positivity rate among pregnant women including known positives		-0.8	-8	10	16.6667	0.0864107	-0.828079	-12	14.4914	27.3333	0.0353782
		PMTCT coverage		-0.8	-8	10	16.6667	0.0864107	-0.866667	-13	15	28.3333	0.0241706
		Ppregnant women on ART as a percentage of HIV positive pregnant women identified at PMTCT reporting sites		0.6	6	10	16.6667	0.220671	0.733333	11	15	28.3333	0.0602891
		* Statistical significant		Comparing the trend between 2015-2019 trends and 2015 -2020 trends.
