# Supplementary material for: An analysis of the uptake of anti-retroviral treatment among pregnant women in Nigeria from 2015 to 2020
Source: PLOS Glob Public Health. 2023 Apr 4;3(4):e0001749. doi: 10.1371/journal.pgph.0001749 (PMC10072415; doi:10.1371/journal.pgph.0001749)
Supplement: S4 Table — (XLSX) [file pgph.0001749.s004.xlsx]

## Sheet: Sheet1
	S1D: DETAILED DATA FOR PEPFAR-SUPPORTED FACILITIES WITH ANNUALIZATION OF THE DATA
	A	Post-annualization summary	2016			2017			2018			2019			2020
			PEPFAR	Non-PEPFAR	Total	PEPFAR	Non-PEPFAR	Total	PEPFAR	Non-PEPFAR	Total	PEPFAR	Non-PEPFAR	Total	PEPFAR	Non-PEPFAR	Total
		Variable	4097	2343	6440	2627	3736	6363	2285	4016	6301	2249	4445	6694	1367	4976	6343
		Pregnant women tested for HIV	1597143	1181920	2779063	1494013	1188324	2682337	1611407	1235185	2846592	1132167	1702426	2834593	1303191	1201487	2504678
		HIV positive pregnant women	42166	23249	65415	36176	28365	64541	32682	20557	53239	29313	18820	48133	27948	13996	41944
		HIV positive pregnant women on ART			56483	34859	16031	50890	32463	11646	44109	29047	13202	42249	27454	9657	37111
	B	Annualization details
															37111
	1	Facilities Reporting	2015	2016	2017	2018	2019	2020	2021
		Q1 (Oct-Dec, previous year)		3741	2399	2151	2143	1340
		Q2 (Jan-Mar)		3316	2461	2236	2125	1352
		Q3 (Apr-Jun)		2495	2479	2227	2080	1333
		Q4 (Jul-Sep)	5164	2411	2421	2218	2048	1341
		Q1-Q4	5963	4097	2627	2285	2249	1367
	2	Cumulative numbers through the quarters
	2.1	PMTCT_STAT: Pregnant Women Tested for HIV
		Q1 (Oct-Dec)		451501	345047	326758	327383	249522	327061
		Q2 (Jan-Mar)		955549	724425	799181	636145	518460
		Q3 (Apr-Jun)		1355262	1077145	1120952	912764	781623
		Q4 (Jul-Sep)	2592387	1703597	1512302	1610782	1210028	1225652
		Q1-Q4	2592387	1703597	1512302	1610782	1210028	1225652
	2.2	PMTCT_STAT_POS: HIV+ Pregnant Women Identified
		Q1 (Oct-Dec)		11638	8501	7219	7356	6262	6941
		Q2 (Jan-Mar)		24266	19515	16410	15464	13772
		Q3 (Apr-Jun)		35296	28389	23811	22755	19925
		Q4 (Jul-Sep)	58175	45303	37458	32545	30407	27269
		Q1-Q4	58175	45303	37458	32545	30407	27269
	2.3	PMTCT_ART: HIV+ Pregnant Women on ART
		Q1 (Oct-Dec)			8494	7001	7246	6216	6692
		Q2 (Jan-Mar)		21889	19120	15992	15268	13667
		Q3 (Apr-Jun)			27492	23411	22507	19705
		Q4 (Jul-Sep)	54063	41598	36352	32218	30077	26978
		Q1-Q4	54063	41598	36352	32218	30077	26978
	3	Absolute numbers for each quarter		2016	2017	2018	2019	2020	2021
	3.1	PMTCT_STAT: Pregnant Women Tested for HIV
		Q1 (Oct-Dec)		451501	345047	326758	327383	249522	327061
		Q2 (Jan-Mar)		504048	379378	472423	308762	268938
		Q3 (Apr-Jun)		399713	352720	321771	276619	263163
		Q4 (Jul-Sep)		348335	435157	489830	297264	444029
	3.2	PMTCT_STAT_POS: HIV+ Pregnant Women Identified
		Q1 (Oct-Dec)		11638	8501	7219	7356	6262	6941
		Q2 (Jan-Mar)		12628	11014	9191	8108	7510
		Q3 (Apr-Jun)		11030	8874	7401	7291	6153
		Q4 (Jul-Sep)		10007	9069	8734	7652	7344
	3.3	PMTCT_ART: HIV+ Pregnant Women on ART
		Q1 (Oct-Dec)			8494	7001	7246	6216	6692
		Q2 (Jan-Mar)			10626	8991	8022	7451
		Q3 (Apr-Jun)			8372	7419	7239	6038
		Q4 (Jul-Sep)			8860	8807	7570	7273
	4	Indicator: January-December		2016	2017	2018	2019	2020
		PMTCT_STAT: Pregnant Women Tested for HIV		1597143	1494013	1611407	1132167	1303191
		PMTCT_STAT_POS: HIV+ Pregnant Women Identified		42166	36176	32682	29313	27948
		PMTCT_ART: HIV+ Pregnant Women on ART			34859	32463	29047	27454
